# Supplementary material for: Optimization of a static headspace GC-MS method and its application in metabolic fingerprinting of the leaf volatiles of 42 citrus cultivars
Source: Front Plant Sci. 2022 Dec 8;13:1050289. doi: 10.3389/fpls.2022.1050289 (PMC9772436; doi:10.3389/fpls.2022.1050289)
Supplement: Supplementary file 2 [file Table_1.xlsx]

## Sheet: Sheet2
Table S1. The chemical compositions and relative concentrations of leaf volatiles of 42 citrus cultivars
Compound name	Chemical categories	Rentition time	Molecular weight	Formula	Retention index	Retention index reported	Identificaiton method	CAS#	Probability(%)	EK14	Tsunonozomi	Kiyomi	Hassaku	Haruka	Kinnow	Pixie	Fortune	Mihaya	Qinju	EK28	BeniBae	Tsunokaori	Or	GNM	EK60	EK36	SST	Nichinan1	JKSTJ	OW	EK38	QQNO	Himeruby	Daya	USASM	Sor	L8BO	Himekoharu	JQSTJ	Murcott	YShiranui	CYXC	Setomi	HYXG	Setoka	LWNO	CCNO	Kanpei	Okitsu58
1,3,5-cycloheptatriene	unsaturated aliphatics	4.42487	92	C7H8	760	763(P6)*	MS,RI	544-25-2	86	—	—	—	—	—	—	—	—	—	—	—	—	—	—	—	—	0.31±0.03	—	0.19±0.01	—	0.16±0.03	—	0.54±0.07	0.56±0.09	0.92±0.11	0.27±0.03	—	0.31±0.02	—	—	—	—	—	0.9±0.04	0.2±0.01	0.56±0.07	0.26±0.06	0.22±0.05	0.17±0	0.17±0.01
hexanal	aliphatic aldehyde	5.35483	100	C6H12O	801	804(P6)*,809(P1)*	MS,RI,STD	66-25-1	80	1.35±0.14	1.58±0.19	99.16±26.6	5.42±0.33	6.46±0.27	7.99±3.22	1.43±0.05	6.27±0.11	3.29±0.37	1.69±0.46	3.07±0.03	8.44±0.34	8.84±0.42	189.77±36.28	3.08±0.13	1.28±0.31	3.13±0.78	0.61±0.07	29.44±4.02	28.77±6.3	4.48±0.69	62.09±14.61	55.5±9.61	41.75±5.26	31.96±3.98	76.04±3.87	17.39±0.15	3.35±0.31	62.86±6.3	149.9±12.44	38.84±3.69	43.47±2.74	14.66±0.38	38.39±1.76	23.1±0.28	13.78±1.33	8.57±0.27	9.34±0.77	13.23±0.12	16.93±1.01
trans-2-hexenal	aliphatic aldehyde	7.15967	98	C6H10O	849	850(P4)*	MS,RI,STD	6728-26-3	98	15.49±0.61	16.81±0.65	86.62±16.33	24.35±0.52	29.08±1.25	33.62±0.87	22.72±1.33	33.61±0.76	19.13±1.18	18.22±1.17	20.25±0.38	40.78±2.4	24.88±1.21	101.32±15.75	32.37±1.99	11.2±1.38	14.65±2.62	6.33±0.45	25.68±0.67	28.69±2.06	8.55±1	31.96±5.02	33.92±3.84	28.41±2.25	48.47±6.6	61.55±1.92	33.42±1.08	14.61±1.52	96.96±7.39	46.5±1.3	46.9±3.12	38.45±1.68	25.17±1.47	38.58±2.16	31.01±2.96	19.75±1.82	11.78±1.03	14.58±1.17	6.97±0.43	13.77±0.93
cis-3-hexen-1-ol	alcohol	7.36982	100	C6H12O	856	858(P6)*	MS,RI,STD	928-96-1	95	32.46±1.94	21.4±0.77	6.33±1.45	5.76±0.21	14.03±0.39	10.24±0.17	6.17±1.09	22.91±0.48	11.58±0.6	24.2±2.2	15.67±0.89	14.28±0.18	9.09±1.31	—	12.07±0.41	8.75±0.55	5.5±0.27	23.25±2.19	5.79±0.8	3.02±0.32	8.06±0.64	4.85±1.45	2.18±0.09	—	4.76±0.49	—	3.44±0.28	4.85±0.1	4.02±0.41	—	6.22±0.31	4.15±0.35	4.47±0.49	2.31±0.33	2.54±0.11	1.7±0.09	4.34±0.63	4.97±0.39	1.5±0.43	1.76±0.09
tricyclene	monoterpene hydrocarbon	9.84836	136	C10H16	917	927(P8)*	MS,RI	508-32-7	97	0.4±0.02	0.3±0.05	0.23±0.05	—	0.29±0.03	0.31±0.03	0.34±0.02	0.94±0.03	—	1.28±0.04	0.44±0.01	0.67±0.02	0.59±0.04	0.46±0.06	0.47±0.02	0.38±0.04	—	0.26±0.02	—	0.75±0.08	—	0.09±0.05	—	0.77±0.1	0.37±0.07	0.72±0.01	0.28±0.04	—	—	0.66±0.06	0.45±0	0.46±0	0.11±0.02	—	0.1±0	0.32±0.06	—	—	—	—
α-thujene	monoterpene hydrocarbon	10.1545	136	C10H16	924	922(P1)*,926(P4)*,933(P3)*	MS,RI,STD	2867-05-2	94	34.34±1.31	33.39±1.12	24.99±2.69	23.15±0.83	51.67±2.18	32.29±0.76	311.89±16.22	50.78±1.51	161.32±2.32	72.44±2.89	50.04±1.23	134.11±2.49	71.57±6.05	35.78±3.65	37.32±1.01	197.63±6.09	302.12±14.83	242.98±20.4	87.26±2.55	60.29±4.85	104.44±7.59	44.19±2.85	9.32±0.34	94.23±9.15	77.57±9.86	52.45±1.63	25.28±0.89	11.11±0.76	426.71±9.36	54.38±4.35	41.71±4.31	36.86±0.31	22.88±1.66	127.36±3.66	11.43±0.4	36.43±2.38	19.02±2.35	20.14±1.82	134.56±1.65	58.98±1.97
α-pinene	monoterpene hydrocarbon	10.4095	136	C10H16	930	926(P4)*,931(P5)*	MS,RI,STD	80-56-8	97	202.87±6.3	163.72±6.76	141.11±16.32	50.17±1.76	167.71±7.22	195.45±7.34	634.84±35.29	381.12±12.51	497.68±5.06	520.66±22.4	208.18±4.18	421.1±7.4	310.48±24.48	202.75±18.15	243.25±4.63	526.04±16.01	609.48±28.9	486.61±40.94	179.12±4.78	322.62±29.55	205.14±14.7	290.93±33.64	47.93±1.82	455.78±40.64	327.05±39.61	259.74±7.43	138.24±4.57	51.97±2.74	889.25±33.14	282.98±16.92	228.84±21.97	193.97±1.63	105.54±7.07	256.64±7.11	58.23±1.4	188.92±9.59	94.8±10.2	93.16±8.28	260.21±3.93	155.48±5.22
fenchene	monoterpene hydrocarbon	10.9774	136	C10H16	942	1067(P14)	MS,RI	471-84-1	97	—	—	—	—	—	—	—	—	—	—	—	—	2.38±0.26	—	0.66±0.07	—	3.6±0.14	—	—	—	—	—	0.56±0.03	—	—	—	—	0.79±0.02	—	—	—	—	1.86±0.12	1.64±0.06	—	0.88±0.17	1.54±0.22	1.86±0.12	0.48±0.02	—
camphene	monoterpene hydrocarbon	11.0367	136	C10H16	943	948(P4)*,951(P3)*,928(P7)*	MS,RI,STD	79-92-5	97	4.99±0.19	4.13±0.16	3.84±0.41	0.62±0.01	3.72±0.17	4.29±0.16	7.93±0.49	10.06±0.36	3.5±0.05	12.68±0.45	4.96±0.11	8.04±0.19	6.42±0.36	4.91±0.43	6.02±0.23	6.01±0.17	4.16±0.13	5.88±0.55	1.53±0.16	8.25±0.69	1.9±0.09	4.71±0.17	0.93±0.03	10.33±1.07	6.67±1.03	7.07±0.17	3.59±0.14	1.19±0.1	6.22±0.8	7.42±0.57	6.19±0.52	4.86±0.02	2.15±0.22	2.08±0.05	1.52±0.05	4.42±0.27	1.7±0.16	1.78±0.15	2.1±0.07	2.29±0.19
sabinene	monoterpene hydrocarbon	12.373	136	C10H16	972	973(P4)*,970(P5)*,962(P7)*	MS,RI,STD	3387-41-5	91	3676.42±103.73	2499.9±128.25	2378.02±196.15	15.79±0.96	1565.22±76.84	3310.62±70.29	520.03±18.26	5456.68±187.44	35.64±1	7153.75±254.09	2720.77±38.18	3861.45±69.06	3876.55±279.01	3220.25±232.85	4308.2±88.15	2288.23±54.45	46.33±3.23	105.13±17.12	25.55±0.98	4561.79±326.83	27.54±2.39	6748.35±1039.7	795.26±15.91	7400.71±563.31	4848.62±573.9	3903.81±81.17	2412.36±95.84	869.13±34.45	97.07±14.72	4102.64±245.65	3722.28±317.88	2774.12±36.73	1506.95±93.39	32.99±1.24	988.36±27.13	3063.18±132	1522.49±140.06	1352.6±112.48	36.37±1.06	1119.08±49.82
β-pinene	monoterpene hydrocarbon	12.4275	136	C10H16	973	977(P4)*,967(P6)*,974(P5)*	MS,RI,STD	127-91-3	97	82.63±2.24	149.2±6.89	64.72±3.83	99.46±3.93	147.69±8.76	84.71±0.32	726.57±32.62	115.65±6.97	347±3.09	154.78±3.95	109.95±0.34	234.76±4.8	99.25±5.29	80.77±6.25	84.69±1.53	268.21±7.16	405.02±19.33	670.55±57.33	181.92±6.42	109.22±5.77	185.51±11.66	174.61±26.32	27.86±0.95	170.47±14.18	145.93±9.58	100.48±4.07	54.65±1.79	27.14±1.54	660.03±33.94	97.67±6.45	132.7±10.69	77.74±0.37	49.12±2.19	208.71±5.91	33.43±0.7	100.06±4.58	47.76±4.53	44.66±4.9	242.14±3.35	84.43±4.5
β-myrcene	monoterpene hydrocarbon	13.2346	136	C10H16	991	991(P4)*,994(P3)*,988(P5)*,(P7)*	MS,RI,STD	123-35-3	91	197.19±5.79	130.96±5.5	158.79±15.54	7.11±0.2	94.43±4.32	179.76±4.79	115.82±6.17	188.45±5.76	56.87±0.83	341.27±10.99	177.1±3.37	238.46±4.66	357.04±25.77	172.03±13.98	186.4±3.85	179.7±3.98	305.5±13.81	78.22±6.6	27.82±1.01	330.21±24.63	34.52±2.07	340.92±49.69	86.05±2.25	409.54±34.23	287.75±32.85	278.95±6.61	127.98±4.93	103.97±5.06	153.03±3.72	286.66±17.31	228.74±19.72	194.1±0.94	227.73±14.16	121.06±2.83	61.26±1.86	226.4±11.02	212.16±19.29	209.81±16.95	45.71±0.8	84.39±3.45
β-terpinene	monoterpene hydrocarbon	13.7003	136	C10H16	998	993(P1)*	MS,RI	99-84-3	91	2.28±0.18	1.58±0.28	—	—	1.58±0.04	2.36±0.1	—	6.82±0.23	—	4.84±0.63	1.07±0.16	2.07±0.28	—	3±0.65	3.33±0.46	1.43±0.17	—	—	—	3.74±0.32	—	2.73±0.04	—	6.07±0.83	1.93±0.07	2.38±0.37	1.51±0.27	—	—	4.42±0.61	2.62±0.26	1.76±0.64	—	—	0.61±0.08	—	—	—	—	—
α-phellandrene	monoterpene hydrocarbon	13.7244	136	C10H16	1001	1005(P4)*,1006(P6)*,(P7)*	MS,RI,STD	99-83-2	94	4.98±0.4	4.93±1.39	23.21±2.1	0.38±0.01	6.31±0.39	5.23±0.43	7.44±0.46	—	0.49±0.02	5.58±0.68	5.93±0.15	7.89±0.24	57.47±4.29	3.84±1.06	3.6±0.38	4.72±0.24	82±3.34	5.52±0.49	2.34±0.15	6.3±0.16	3.55±0.25	6.54±0.27	11.9±0.32	11.87±1.25	5.42±0.95	6.94±0.53	2.71±0.41	21.36±1.23	7.86±0.29	10.78±1.88	6.29±0.88	4.37±1	39.51±2.37	30.82±0.86	1.29±0.09	27.68±1.71	41.63±3.99	43.86±3.37	3.44±0.14	3.4±0.2
octanal	aliphatic aldehyde	13.8304	128	C8H16O	1003	1004(P6)*,(P7)*,1003(P16)*	MS,RI,STD	124-13-0	91	—	0.38±0.06	—	—	—	—	—	1.23±0.1	0.71±0.07	2.79±1.13	—	—	—	—	—	—	—	—	3.11±0.25	0.71±0.13	0.69±0.07	—	0.21±0.06	4.43±0.43	1.22±0.2	—	—	0.34±0.06	—	2.14±0.06	0.87±0.22	0.93±0.15	0.29±0.1	1.46±0.91	—	1.37±0.16	1.09±0.05	0.5±0.19	1.24±0.08	2.84±0.2
3-carene	monoterpene hydrocarbon	14.0061	136	C10H16	1007	1008(P6)*,(P7)*,1011(P3)*	MS,RI,STD	13466-78-9	97	0.68±0.04	0.43±0.03	270.59±26.27	—	63.13±2.31	0.8±0.07	—	1.93±0.03	—	2.46±0.11	0.76±0.04	0.83±0.01	791.65±54.86	0.8±0.06	0.89±0.07	0.5±0.01	1029.97±44.34	—	—	1.37±0.08	—	0.65±0.03	249.94±5.76	1.62±0.24	1.18±0.22	1.37±0.03	0.61±0.03	305.46±14.26	—	1.46±0.15	0.94±0.13	0.92±0.03	668.97±39.84	420.66±10.42	0.22±0.06	321.89±15.38	651±56.53	670.34±50.82	—	0.29±0.04
α-terpinene	monoterpene hydrocarbon	14.3293	136	C10H16	1014	1013(P6)*,(P7)*,1018(P3)*	MS,RI,STD	99-86-5	97	20.55±2.64	24.56±8.66	16.59±1.37	2.23±0.11	14.49±0.84	20.96±2.68	54.66±2.47	65.75±3.05	1.33±0.04	68.36±7.55	23.6±0.71	41.21±0.62	42.79±5.76	28.87±6.96	35.5±3.81	18.69±0.2	59.43±1.96	38.05±3.14	20.5±0.61	32.68±7.33	26.54±1.51	28.86±4.5	7.95±0.45	86.93±10.94	37.3±6.86	38.46±2.06	22.5±1.19	11.89±1.52	38.87±3.03	48.69±10.46	32.04±1.57	29.17±0.68	18.47±1.55	31.68±0.99	10.54±1.14	34.67±4.37	19.76±2.87	17.64±0.84	31.2±0.81	14.44±0.86
m-cymene	monoterpene hydrocarbon	14.62	134	C10H14	1020	1022(P18)*	MS,RI	535-77-3	95	—	—	1.81±0.16	—	—	—	—	—	—	—	—	—	9.46±0.67	—	—	—	5.35±0.18	—	—	—	—	—	2.82±0.01	—	—	—	—	2.51±0.05	—	—	—	—	5.27±0.38	—	—	3.05±0.21	4.99±0.45	5.52±0.38	—	—
p-cymene	monoterpene hydrocarbon	14.7356	134	C10H14	1022	1024(P15)*,1019(P7)*	MS,RI,STD	99-87-6	97	2.56±0.11	32.53±1.36	10.06±0.8	40.11±2.01	188.19±7.24	2.23±0.01	740.44±32.2	9.4±0.36	1821.79±21.96	10.26±0.19	105.74±3.97	232.8±13.94	150.2±10.23	6.52±0.53	5.01±0.25	831.27±25.95	510.73±25.01	893.39±82.64	542.08±30.53	4.56±0.27	607.42±34.09	1.73±0.06	9.11±0.3	72.85±6	266.93±23.08	2.81±0.11	4.46±0.23	10±0.44	2559.22±19.81	2.04±0.38	2.1±0.5	2.03±0.02	22.53±2.42	980.82±28.36	0.69±0.1	12.87±0.95	18.92±1.37	20.61±1.49	1068.94±12.49	276.5±6.55
limonene	monoterpene hydrocarbon	14.9251	136	C10H16	1026	1029(P5)*,1030(P1)*,(P2)*,(P4)*,(P7)*	MS,RI,STD	138-86-3	95	161.83±4.42	111.85±3.86	190.06±15.91	36.33±2.25	88.64±3.84	172.69±3.49	550.83±28.51	215.41±6.63	227.05±2.47	548.08±15.91	136.91±2.88	274.94±6.71	533.56±27.85	121.69±9.9	149.21±4.05	238.96±4.68	2082.64±68.19	293.22±24.97	91.03±3.38	160.74±10.52	104.3±5.3	185.88±25.28	122.29±6.38	271.79±21.9	193.03±20.25	277.25±4.72	94.32±3.78	177.47±1.58	441.01±14.41	178.68±12.03	134.08±10.53	102.68±0.98	786.66±34.6	1035.88±27.7	50.02±1.73	252.69±18.14	506.53±40.22	424.35±35.91	123.25±2.12	82.88±2.57
eucalyptol	monoterpenoid	15.0534	154	C10H18O	1029	1032(P5)*	MS,RI,STD	470-82-6	99	—	—	—	—	—	—	19.68±1	—	—	—	—	3.41±0.32	—	—	—	1.75±0.28	—	—	0.26±0.02	0.21±0.02	0.92±0.07	—	—	0.53±0.08	—	0.48±0.07	—	—	9.44±7.1	0.78±0.06	0.09±0.02	2.78±0.11	—	9.1±0.51	—	—	—	—	15±0.23	0.71±0.1
cis-β-ocimene	monoterpene hydrocarbon	15.5115	136	C10H16	1039	1041(P1)*,1033(P7)*	MS,RI,STD	3338-55-4	97	13.49±0.1	20.52±0.9	5.32±0.42	2.06±0.05	9.43±0.37	17.21±0.52	45.4±2.63	23.62±0.58	22.83±0.22	51.97±1.26	21.56±0.9	31.78±0.32	25.23±1.57	16.39±1.29	11.82±0.47	27.75±0.3	63.81±2.42	24.24±1.7	3.14±0.08	70.23±6.05	5.39±0.09	112.39±16.42	13.53±0.33	33.59±2.91	63.6±6.91	66.76±2.65	14.9±0.71	15.28±0.4	31.28±0.74	45.23±2.35	52.54±4.06	23.53±0.62	27.72±1.41	18.9±0.39	21.1±0.72	43.47±2.36	35.7±2.47	35.17±1.48	22.29±1.02	19.18±0.22
trans-β-ocimene	monoterpene hydrocarbon	16.0316	136	C10H16	1048	1046(P4)*,1049(P6)*	MS,RI,STD	3779-61-1	96	269.24±6.08	353.18±16.47	164.26±15.86	61.14±2	173.14±7.28	261.68±6.53	546.4±28.73	430.11±14.1	569.78±7.07	859.09±26.75	534.08±11.43	495.45±9.59	526.65±34.13	269.17±22.5	252.15±5.49	500.21±8.46	1143.21±45.27	637.25±51.82	75.06±2.9	1114.45±76.13	106.83±5.66	1847.7±300.68	240.71±3.58	853.36±64.79	618.41±50.93	1037.9±22.85	231.04±9.34	310.93±12.63	651.99±28.93	824.09±46.35	585.6±45.51	313.92±5.73	447.15±25.79	429.6±11.96	195.89±6.55	570.92±25.32	616.3±48.58	516.93±37.43	459.38±9.52	257.77±7.66
γ-terpinene	monoterpene hydrocarbon	16.4464	136	C10H16	1057	1057(P4)*,(P6)*	MS,RI,STD	99-85-4	97	27.18±2.75	67.53±7.7	23.95±1.78	287.81±10.75	269.18±10.62	28.9±2.61	2878.65±146.61	86.85±3.54	1390.61±15.63	87.91±7.89	193.61±5.13	823.07±16.28	163.85±13.32	37.39±7.51	44.36±4.2	1553.23±24.5	1262.88±45.08	2229.55±188.47	749.67±25.5	40.08±7.15	813.19±39.27	43.02±6.95	12.51±0.71	181.36±16.67	163.04±13.63	47.55±2.09	29.41±1.07	17.41±1.54	3912.01±215.55	59.76±11.63	40.48±1.92	36.52±0.93	32.1±2.09	801.46±22.62	13.77±1.53	44.64±5	30.43±3.26	27.53±1.19	839.36±14.73	397.13±9.65
trans-sabinene hydrate	monoterpenoid	16.8386	154	C10H18O	1065	1069(P3)*,1055(P8),1070(P13)	MS,RI,STD	15537-55-0	98	1.35±0.15	1.18±0.03	0.88±0.06	—	0.83±0.05	0.71±0.08	—	12.68±0.39	1.99±0.02	11.83±0.22	1.13±0.12	2.07±0.09	4.33±0.36	1.91±0.17	3.1±0.25	1.23±0.03	4.67±0.28	—	—	5.18±0.24	—	1.58±0.31	0.78±0.46	6.4±0.55	3.3±2.19	4.51±0.27	1.72±0.16	2.17±0.17	2.54±0.37	5.55±0.41	3.15±0.14	2.45±0.05	6.63±0.63	1.58±0.13	1.01±0.62	2.78±0.24	5.37±0.67	7.82±0.57	0.93±0.58	0.9±0.55
cis-linalool oxide	monoterpene oxide	17.1739	170	C10H18O2	1088	1091(P3)*,1136(P1)*	MS,RI,STD	5989-33-3	86	—	0.53±0.02	—	—	0.12±0.02	—	—	0.74±0.02	—	1.05±0.19	—	0.45±0.05	—	—	—	—	—	—	—	—	0	0	0	1.93±0.17	1.48±0.27	2.2±0.12	—	—	—	—	0.72±0.04	1.27±0	—	—	0.36±0.07	—	—	—	0.36±0.04	0.34±0.01
α-terpinolene	monoterpene hydrocarbon	17.8319	136	C10H16	1085	1088(P4)*,1087(P6)*,1094(P3)*,1093(P1)*,1076(P7)*	MS,RI,STD	586-62-9	98	7.25±0.73	11.47±2.95	36.54±3.09	5.65±0.21	15.58±1.51	6.93±0.7	113.14±5.67	17.8±0.84	—	19.3±2.24	15.46±0.85	63.02±1.15	115.89±7.72	8.17±1.97	9.88±1	—	388.27±14.16	89.88±6.61	51.36±4.09	13.37±1.94	58.71±4.19	11.93±1.74	31.37±0.83	49.19±2.81	26.06±2.21	13.82±0.6	6.51±0.36	52.58±2	171.76±31.02	17.15±3.07	10.83±0.5	11.11±0.26	83.89±4.63	130.65±12.34	3.28±0.32	7.53±0.4	17.1±1.63	18.18±1.11	244.19±5.42	21.6±0.53
p-cymenene	monoterpene hydrocarbon	17.8696	132	C10H12	1086	1078(P7)*,1075(P9)*	MS,RI	1195-32-0	96	—	14.22±0.92	—	—	30.84±0.52	—	—	—	192.77±0.69	—	6.34±0.47	—	—	—	—	84.57±1.56	—	21.49±3.32	32.42±5.18	—	51.59±0.89	—	—	21.52±1.10	45.88±3.92	—	—	—	226.98±13.26	—	—	—	—	113.77±4.22	—	51.01±3.35	96.56±7.82	97.64±6.74	—	20.48±0.51
trans-linalool oxide	monoterpene oxide	17.959	170	C10H18O2	1072	1076(P3)*,1139(P1)*	MS,RI,STD	34995-77-2	\	—	—	—	—	—	—	—	—	—	—	—	—	—	—	—	—	—	—	—	—	—	—	—	—	—	—	—	—	—	—	—	—	—	—	0.77±0.08	0.62±0.04	—	—	—	—
cis-sabinene hydrate	monoterpenoid	18.3796	154	C10H18O	1097	1073(P8),1103(P13)	MS,RI	17699-16-0	86	8.28±0.32	7.93±0.28	5±0.34	—	4.22±0.19	4.33±0.25	—	28.39±0.68	—	38.21±2.5	3.75±0.16	11.64±0.38	13.78±0.82	4.5±0.31	10.76±0.14	5.66±0.17	8.47±0.52	—	—	29.51±2.07	0.36±0.01	20.7±3.51	4.77±0.39	36.65±1.75	27.88±3.39	26.86±0.5	4.59±0.36	6.01±0.26	2.25±0.27	36.27±0.21	20.9±1.68	16.7±0.37	12.05±0.84	3.03±0.2	7.37±0.31	17.74±0.15	12.03±0.71	10.46±0.92	0.81±0.06	6.73±0.34
linalool	monoterpene alcohol	18.5759	154	C10H18O	1101	1098(P4)*,(P5)*,1106(P6)*,1092(P7)*	MS,RI,STD	78-70-6	93	397.39±14.63	518.41±11.91	17.65±1.58	0.98±0.11	226.41±8.61	104.93±0.93	508.26±27.5	805.36±30.99	308.07±1.59	1031.6±27.6	127.57±3.79	605.04±18.28	90.42±5.06	114±8.24	368.02±17.21	437±2.63	1397.4±25.89	18.59±1.41	48.38±1.08	225.12±12.6	49.12±0.29	1235.63±257.34	82.98±3.51	1717.09±89.52	1288.5±144.51	1251.56±29.34	122.28±6.02	145.11±5.33	695.98±18.52	255.99±12	789.94±44.24	733.92±14.28	159±5.42	28.44±1.31	543.75±40.73	775.71±22.84	185.95±10.61	153.37±6.98	858.22±31.25	395.67±7.92
thujone	monoterpene ketone	19.2141	152	C10H16O	1115	1117(P1)*	MS,RI	546-80-5	91	—	—	—	—	—	—	—	1.39±0.05	—	0.75±0.1	0.4±0.07	—	—	0.54±0.03	0.7±0.07	—	—	—	—	0.81±0.03	—	1.02±0.04	—	—	—	—	—	—	—	—	—	—	—	—	—	—	—	—	—	—
trans-limonene oxide	monoterpene oxide	20.2909	152	C10H16O	1140	1137(P4)*,1125(P7)*	MS,RI,STD	4959-35-7	\	—	—	—	—	—	—	0.31±0.05	—	—	1.7±0.16	—	—	1.25±0.12	—	—	—	—	—	—	—	—	—	0.36±0.04	—	—	—	—	—	—	—	—	—	4.52±0.18	3.73±0.27	—	—	1.6±0.99	2.46±0.18	—	—
1,3,8-p-menthatriene	monoterpene hydrocarbon	20.3505	134	C10H14	1141	1144(P2)*,1113(P1)*	MS,RI	18368-95-1	81	—	1.11±0.01	—	—	2.07±0.06	—	—	—	7.4±0.21	—	0.49±0.05	2.08±0.02	—	—	—	5.69±0.16	31.17±1.23	3.65±0.26	2.88±0.07	—	3.99±0.06	—	—	3.31±0.22	1.12±0.07	—	—	0.54±0.06	16.94±0.59	—	—	—	—	9.01±0.43	—	—	—	—	11.34±0.42	1.5±0.05
isopulegol	monoterpenoid	20.661	154	C10H18O	1148	1148(P1)*	MS,RI	89-79-2	\	—	—	—	—	—	—	—	—	—	—	—	—	0.63±0.13	—	—	—	1.19±0.35	—	—	—	—	—	1.32±0.11	—	—	—	—	—	—	—	—	—	0.71±0.07	—	—	—	1.38±0.82	—	—	—
citronellal	monoterpene aldehyde	21.1509	154	C10H18O	1159	1145(P1)*,1148(P7)*	MS,RI,STD	106-23-0	97	0.39±0.05	0.28±0.01	7.12±0.14	—	0.36±0.02	—	—	—	—	0.73±0.15	0.61±0.05	1±0.02	86.89±8.98	—	—	—	174.05±4.11	—	—	2.04±0.21	—	1.76±0.22	115.09±4.9	3.11±0.2	1.47±0.42	0.46±0.05	—	52.96±2.86	—	0.49±0.06	2.87±0.15	2.08±0.06	168.57±5.12	17.2±0.67	0.53±0.05	23.62±1.41	263.65±6.76	181.33±6.46	0.75±0.46	0.86±0.04
trans-p-mentha-1(7),8-dien-2-ol	monoterpene alcohol	21.6784	152	C10H16O	1171	1183(P17)*	MS,RI	21391-84-4	\	—	—	—	—	—	—	1.28±0.13	—	2.01±0.12	—	—	0.58±0.05	—	—	—	1.09±0.12	1.24±0.76	0.32±0.04	0.18±0.03	—	0.19±0.01	—	1.28±0.26	—	—	—	—	3.7±0.3	2.73±0.06	—	—	—	7.58±0.07	0.77±0.04	—	—	8.21±0.37	6.41±0.28	0.42±0.04	0.27±0.01
umbellulone	monoterpene ketone	21.9637	150	C10H14O	1177	1177(P1)*	MS,RI	24545-81-1	93	—	—	—	—	—	—	—	—	—	0.81±0.01	—	—	—	—	—	—	—	—	—	—	—	—	—	—	—	—	—	—	—	—	—	—	—	—	—	—	—	—	—	—
terpinen-4-ol	monoterpene alcohol	22.0614	154	C10H18O	1180	1176(P6)*,1185(P3)*,1161(P1)*,1170(P7)*	MS,RI,STD	562-74-3	93	7.73±1.08	6.82±0.3	4.57±0.18	—	4.54±0.17	4.27±0.36	0.54±0.05	30.81±1.43	0.82±0.05	26.72±1.74	6.63±0.65	8.91±0.47	14.74±1.07	6.66±0.56	11.85±0.95	5.87±0.24	7.58±0.17	0.26±0.02	0.46±0.02	10.73±0.39	0.57±0.01	9.45±0.21	2.71±0.11	34.64±3.16	16.34±2.92	14.19±0.81	7.55±0.96	5.65±0.2	12.11±0.27	15.71±2.14	12.43±0.54	11±0.25	13.93±0.91	2.94±0.23	4.27±0.51	12.97±1.36	11.69±0.94	14.88±0.7	2.1±0.14	4.51±0.18
β-cyclocitral	monoterpene aldehyde	22.3513	152	C10H16O	1187	1184(P6)*	MS,RI,STD	432-25-7	\	—	—	—	—	—	—	—	—	—	—	—	—	—	—	—	—	—	—	—	—	—	—	1.97±0.39	—	—	—	—	5.92±0.49	—	—	—	—	12.02±0.2	—	—	—	12.4±0.63	10.06±0.35	—	—
p-cymen-8-ol	monoterpene alcohol	22.4054	150	C10H14O	1188	1188(P1)*	MS,RI	1197-01-9	\	—	—	—	—	—	—	—	—	—	—	—	—	—	—	—	—	—	—	—	—	—	—	—	—	—	—	—	—	0.43±0.05	—	—	—	—	0.72±0.04	—	—	—	—	2.78±0.24	—
α-terpineol	monoterpene alcohol	22.5762	154	C10H18O	1192	1190(P6)*,1198(P3)*,1192(P5)*,(P1)*	MS,RI,STD	98-55-5	91	1.01±0.15	0.72±0.16	0.6±0.01	—	0.36±0.04	—	0.72±0.06	8.11±0.53	—	7.52±0.33	0.11±0.01	1.15±0.02	4.84±0.41	0.16±0.06	1.03±0.12	1.2±0.01	12.55±0.16	—	0.92±0.01	5.3±0.26	1.09±0.06	2.87±0.42	1.43±0.1	15.36±0.7	12.18±1.96	9.9±0.32	0.38±0.01	3.81±0.1	8.71±0.09	16.64±0.96	8.09±0.39	6.47±0.18	7.62±0.18	5.73±0.25	2.87±0.26	9.73±0.43	8.36±0.34	6.67±0.26	3.91±0.19	3.82±0.06
decanal	aliphatic aldehyde	23.1086	156	C10H20O	1207	1207(P6)*,1210(P1)*,1203(P7)*	MS,RI,STD	112-31-2	91	0.11±0.02	0.18±0.03	—	0.13±0.02	0.4±0.01	—	—	—	0.49±0.02	1.8±0.55	1.35±0.07	0.46±0.03	0.46±0.04	—	0.79±0.12	—	1.22±0.06	0.16±0.01	0.48±0.02	—	0.43±0.01	—	0.17±0.02	1.52±0.07	0.22±0.03	—	—	0.35±0.02	—	0.33±0.02	—	—	0.36±0.02	0.53±0.04	—	0.54±0.07	0.34±0.01	—	0.25±0.02	0.66±0.03
nerol	monoterpene alcohol	23.7863	154	C10H18O	1234	1228(P6)*,1239(P3)*,1236(P7)*	MS,RI,STD	106-25-2	\	—	—	4.17±0.98	—	—	—	—	—	—	—	—	—	12.51±1.03	—	—	—	5.04±0.19	—	—	—	—	—	3.23±0.06	—	—	—	—	1.31±0.8	—	—	—	—	9.26±0.37	1.31±0.06	—	—	—	10.67±0.45	—	—
thymol methyl ether	monoterpenoid	23.9028	164	C11H16O	1239	1230(P7)*	MS,RI	1076-56-8	95	—	25.16±0.83	—	—	14.71±0.59	—	—	0.83±0.04	—	—	—	39.46±1.29	—	—	0.47±0.05	37.72±0.34	23.3±0.49	—	—	0.96±0.05	—	—	—	69.14±3.95	—	—	—	—	1.35±0.57	—	—	—	—	1.34±0.08	—	—	—	—	—	—
β-citral	monoterpene aldehyde	24.0705	152	C10H16O	1246	1243(P1)*	MS,RI,STD	106-26-3	94	—	—	—	—	—	—	—	—	—	—	—	—	3.01±0.5	—	—	—	7.54±0.47	—	—	—	—	—	9.71±1.55	—	—	—	—	25.03±1.83	—	—	—	—	51.28±0.6	0.49±0.08	—	—	54.91±2.59	41.8±1.14	—	—
geraniol	monoterpene alcohol	24.4778	154	C10H18O	1261	1258(P1)*,1255(P6)*,1269(P7)*	MS,RI,STD	106-24-1	\	—	—	—	—	—	—	—	—	—	—	—	—	0.97±0.1	—	—	—	0.96±0.59	—	—	—	—	—	—	—	—	—	—	—	—	—	—	—	2.57±0.25	—	—	—	1.32±0.18	1.84±0.14	—	—
α-citral	monoterpene aldehyde	24.795	152	C10H16O	1275	1268(P1)*	MS,RI,STD	141-27-5	94	—	—	—	—	—	—	—	—	—	—	—	—	3.29±0.61	—	—	—	9.24±0.5	—	—	—	—	—	11.86±1.9	—	—	—	—	31.38±2.23	—	—	—	—	64.36±1.03	0.45±0.07	—	—	68.54±3.37	52.37±1.96	—	—
thymol	monoterpene phenol	25.2943	150	C10H14O	1295	1299(P7)*,1290(P15)*	MS,RI,STD	89-83-8	95	—	—	—	—	—	—	—	—	—	—	—	—	—	—	—	0.51±0.02	92.68±1.94	—	—	—	—	—	—	0.48±0.05	—	—	—	—	5.08±0.42	—	—	—	—	—	—	—	—	—	—	0.37±0.02
methyl geranate	ester	25.906	182	C11H18O	1327	1328(P1)*	MS,RI,STD	2349-14-6	95	—	—	—	—	—	—	—	—	—	—	—	—	0.24±0.06	—	—	—	1.61±0.01	—	—	—	—	—	0.87±0.04	—	—	—	—	0.64±0.05	—	—	—	—	2.9±0.1	0.3±0.02	—	—	1.21±0.03	0.73±0.08	—	—
δ-elemene	sesquiterpene hydrocarbon	26.1582	204	C15H24	1342	1336(P1)*,1339(P11)*,1340(P13)	MS,RI	20307-84-0	98	0.18±0.03	3.83±0.25	—	0.13±0.01	2.21±0.06	—	2.22±0.19	—	—	0.23±0.02	0.17±0.02	9.45±0.62	—	—	—	6.35±0.32	3.37±0.01	0.1±0.01	0.1±0.01	8.22±0.83	0.12±0.02	—	—	18.88±0.28	—	1.04±0.04	—	—	—	0.33±0.01	—	1.12±0.01	—	7.84±0.63	—	—	—	—	1.17±0.12	—
α-cubebene	sesquiterpene hydrocarbon	26.3828	204	C15H24	1354	1354(P6)*,1347(P1)*	MS,RI	17699-14-8	98	—	0.16±0.02	—	0.03±0	0.17±0.01	—	1.41±0.09	0.22±0.01	—	0.72±0.01	0.16±0.02	0.82±0.05	—	0.07±0.01	0.16±0.01	0.23±0.01	1.86±0.03	—	—	0.13±0.02	—	0.08±0.02	—	1.06±0.1	—	1±0.06	0.1±0.01	—	—	0.09±0.01	—	0.98±0.01	—	0.63±0.04	0.08±0	—	—	—	0.75±0.08	—
citronellyl acetate	ester	26.4357	198	C12H22O2	1357	1353(P4)*,1360(P1)*,1351(P7)*	MS,RI,STD	150-84-5	91	—	—	0.7±0.3	—	—	—	—	—	—	—	—	—	—	—	—	—	—	—	—	—	—	—	0.22±0.11	—	—	—	—	—	—	—	—	—	—	—	—	—	—	—	—	—
neryl acetate	ester	26.6307	196	C12H20O2	1368	1365(P6)*,1366(P3)*,1370(P1)*,1365(P7)*	MS,RI,STD	141-12-8	\	—	—	5.14±2.8	—	—	—	—	—	—	—	—	—	—	—	—	—	—	—	—	—	—	—	0.24±0.18	—	—	—	—	—	—	—	—	—	—	—	—	—	—	—	—	—
α-copaene	sesquiterpene hydrocarbon	26.8618	204	C15H24	1381	1371(P6)*,1367(P1)*	MS,RI,STD	3856-25-5	99	0.13±0.02	0.29±0.01	0.4±0.08	0.13±0	0.95±0.01	2.36±0.05	4.16±0.27	7.95±0.26	5.31±0.11	4.76±0.27	2.15±0.11	1.67±0.07	1.77±0.09	3.78±0.44	0.62±0.04	0.96±0.05	10.76±0.08	2.37±0.14	1.43±0.03	5.72±0.51	1.91±0.05	3.81±0.76	0.26±0.03	1.83±0.16	—	7.59±0.4	1.95±0.11	0.16±0.02	4.76±0.49	5.5±0.17	5.33±0.16	2.15±0.04	0.76±0.03	1.24±0.07	2.28±0.2	0.51±0.05	0.65±0.01	0.5±0.04	1.62±0.11	0.36±0.01
geranyl acetate	ester	26.963	196	C12H20O2	1386	1385(P3)*,1398(P1)*,1384(P7)*	MS,RI,STD	105-87-3	\	—	—	0.35±0.25	—	—	—	—	—	—	—	—	—	—	—	—	—	—	—	—	—	—	—	0.13±0.13	—	—	—	—	—	—	—	—	—	—	—	—	—	—	—	—	—
β-bourbonene	sesquiterpene hydrocarbon	27.0134	204	C15H24	1389	1379(P1)*	MS,RI	5208-59-3	91	—	—	1.57±0.3	0.3±0.02	0.37±0.01	—	—	1.06±0.02	2.26±0.02	—	0.18±0.02	—	2.69±0.07	—	—	1.26±0.09	—	3.13±0.24	1.18±0.04	3.57±0.36	1.53±0.12	—	0.41±0.07	0.23±0.04	—	—	—	0.5±0.05	6.16±0.69	2.85±0.1	3.67±0.08	—	0.93±0.03	0.12±0.01	—	1.39±0.05	1.02±0.04	0.88±0.06	—	1.35±0.03
β-cubebene	sesquiterpene hydrocarbon	27.1064	204	C15H24	1395	1388(P6)*,1423(P1)*	MS,RI,STD	13744-15-5	94	—	—	—	—	—	1.64±0.09	1.35±0.25	—	—	2.73±0.2	1.59±0.3	0.91±0.17	—	2.44±0.25	0.2±0.03	—	6.61±0.46	—	—	—	—	—	—	—	—	4.72±0.34	1.28±0.07	—	—	—	—	0.94±0.08	—	—	1.79±0.14	—	—	—	0.7±0.07	—
β-elemene	sesquiterpene hydrocarbon	27.1307	204	C15H24	1396	1391(P6)*,1389(P5)*,1393(P1)*,1381(P7)*	MS,RI,STD	515-13-9	99	—	1.46±0.08	39.74±4.83	12.09±0.26	10.56±0.16	—	1.7±1.07	40.24±1.46	84.16±1.26	0.76±0.08	7.21±0.19	3.67±0.14	63.95±2.94	—	0.15±0	40.14±1.55	2.43±0.39	91.52±7	33.08±0.5	80.44±6.16	37.71±1.27	2.63±0.33	11.93±0.68	8.18±0.39	—	1.68±0.11	—	13.29±0.75	164.1±19.84	62.03±2.25	81.61±2.22	1±0.13	24.25±0.58	4.64±0.31	—	37.46±1.12	28.22±0.86	21.57±0.93	0.68±0.06	33.08±0.87
zingiberene	sesquiterpene hydrocarbon	27.3374	204	C15H24	1409	1409(P1)*	MS,RI	495-60-3	83	—	1.34±0.05	0.66±0.18	—	0.33±0.01	2.17±0.17	1.19±0.12	—	—	1.03±0.06	0.72±0.05	1.73±0.11	1.31±0.04	1.07±0.13	0.32±0.02	0.53±0.06	—	—	—	1.71±0.17	—	0.88±0.12	0.06±0.01	4.63±0.25	0.71±0.06	1.17±0.06	0.73±0.05	0.26±0.01	—	2.46±0.04	0.58±0.08	—	0.2±0.03	0.71±0.05	—	0.17±0.02	0.16±0.01	0.17±0.03	—	—
trans-β-caryophyllene	sesquiterpene hydrocarbon	27.5996	204	C15H24	1427	1418(P4),*(P5)*,1419(P6)*,(P3)*	MS,RI,STD	87-44-5	99	16.22±0.62	19.56±0.51	23.97±2.92	9.08±0.12	14.86±0.36	99.72±3.47	65.33±4.28	48.47±1.49	115.51±2.05	32.15±1.52	32.8±1.58	28.27±1.07	42.7±2	42.04±4.2	12.52±0.7	48.23±1.73	140.8±1.84	83.05±6.18	47.29±0.4	39.13±2.82	46.9±0.97	49.53±9.76	9.29±0.52	25.37±1.09	25.69±1.75	69.74±3.58	32.73±1.93	8.62±0.32	132.63±15.15	50.96±1.75	45.21±1.42	36.9±0.03	18.76±0.41	17.71±0.94	40.88±3.23	18.95±0.38	17.73±0.61	15.77±0.72	63.6±3.66	17.6±0.4
β-copaene	sesquiterpene hydrocarbon	27.7499	204	C15H24	1436	1426(P8)*	MS,RI	18252-44-3	98	0.31±0.03	0.42±0.01	—	0.12±0.01	—	—	—	—	—	—	—	—	—	—	—	—	—	—	—	—	—	—	0.22±0.02	—	—	—	—	0.31±0.02	—	—	—	—	0.44±0.05	—	0.69±0.06	—	0.58±0.02	0.5±0.07	—	—
γ-elemene	sesquiterpene hydrocarbon	27.792	204	C15H24	1440	1433(P1)*	MS,RI,STD	29873-99-2	97	—	—	—	—	0.33±0.01	—	—	—	—	—	—	1.07±0.07	—	—	—	0.8±0.07	—	—	—	1.68±0.09	—	—	—	3.62±0.15	—	—	—	—	—	—	—	—	—	1.64±0.11	—	—	—	—	—	—
α-guaiene	sesquiterpene hydrocarbon	27.8777	204	C15H24	1445	1435(P1)*	MS,RI	3691-12-1	99	—	0.15±0.01	—	—	0.16±0.01	—	—	—	—	—	—	0.48±0.05	—	—	—	0.39±0.03	—	—	—	0.69±0.03	—	—	—	1.5±0.12	—	—	—	—	—	—	—	—	—	0.51±0.03	—	—	—	—	—	—
trans-β-farnesene	sesquiterpene hydrocarbon	28.1	204	C15H24	1457	1464(P3)*,1462(P1)*	MS,RI,STD	18794-84-8	98	—	47.56±1.29	14.89±1.92	—	6.72±0.1	72.95±3.38	43.92±3.04	—	—	7.09±0.45	17.56±1.37	38.41±2.18	36.67±1.78	24.95±2.3	9.35±0.39	10.57±0.62	—	—	—	24.41±3.28	—	44.48±8.64	1.07±0.07	113.63±4.86	48.51±3.24	8.56±0.46	18.65±1.44	1.82±0.18	—	16.48±1.18	33.7±0.82	—	1.66±0.43	15.76±1.15	—	7.07±0.5	1.99±0.19	1.86±0.17	—	—
α-caryophyllene	sesquiterpene hydrocarbon	28.1264	204	C15H24	1462	1445(P6)*,1450(P1)*,1441(P7)*	MS,RI,STD	6753-98-6	97	0.73±0.03	—	7.44±0.78	2.14±0.03	2.89±0.25	—	—	9.38±0.25	17.39±0.31	4.77±0.22	3.89±0.17	4.68±0.48	12±0.46	3.91±0.91	1.38±0.24	10.63±0.2	10.04±0.09	18.79±1.43	9.42±0.03	19.95±1.53	10.66±0.3	6.38±1.5	3.08±0.22	—	—	8.24±0.48	3.43±0.17	4.03±0.06	34.79±4.19	19.33±0.72	16.45±1.74	2.96±0	6.86±0.33	4.12±0.36	2.3±0.21	9.09±0.22	7.27±0.4	5.89±0.4	3.94±0.33	7.97±0.18
alloaromadendrene	sesquiterpene hydrocarbon	28.2385	204	C15H24	1470	1452(P1)*,1461(P12)	MS,RI	25246-27-9	93	—	—	—	—	—	—	0.54±0.07	—	—	0.24±0.02	—	0.27±0.05	—	—	—	—	0.47±0.05	—	—	—	—	—	—	—	—	0.24±0.03	—	—	—	—	—	0.28±0.01	—	0.2±0.02	—	—	—	—	0.22±0.03	—
γ-selinene	sesquiterpene hydrocarbon	28.4396	204	C15H24	1483	1492(P6)*,1470(P1)*	MS,RI	515-17-3	93	—	—	—	—	—	—	—	—	—	0.54±0.04	—	—	0.44±0.17	—	—	—	—	—	—	—	—	—	—	—	—	—	—	—	0.72±0.28	0.72±0.12	—	—	—	—	—	0.36±0.04	—	—	—	0.3±0.05
γ-muurolene	sesquiterpene hydrocarbon	28.4512	204	C15H24	1484	1477(P12)	MS,RI	30021-74-0	99	—	—	—	—	—	—	0.73±0.09	—	—	—	—	0.31±0.06	—	—	—	—	0.42±0.03	—	—	—	—	—	—	—	—	0.26±0.04	—	—	—	—	—	0.2±0.02	—	0.23±0.01	0.05±0.01	—	—	—	0.15±0.02	—
germacrene D	sesquiterpene hydrocarbon	28.5335	204	C15H24	1490	1480(P5)*,1475(P1)*,1481(P12)	MS,RI,STD	23986-74-5	98	0.19±0.02	3.51±0.15	0.23±0.07	0.29±0.02	2.93±0.08	0.44±0.03	2.25±0.17	—	0.74±0.03	0.24±0.02	0.68±0.07	8.21±0.36	0.82±0.08	0.24±0.05	0.09±0	6.1±0.33	4.76±0.08	1.14±0.22	1.32±0.08	17.04±1.25	1.49±0.1	0.51±0.06	—	26.2±0.88	—	2.67±0.13	0.14±0.02	—	3.08±0.36	4.08±0.1	2.26±0.28	0.46±0.02	0.39±0.01	12.01±0.7	0.41±0.08	0.47±0.14	0.47±0.05	0.33±0.09	0.44±0.03	0.55±0.12
β-selinene	sesquiterpene hydrocarbon	28.6169	204	C15H24	1495	1478(P1)*,1477(P10)*	MS,RI	17066-67-0	\	—	—	0.37±0.12	0.09±0.03	—	—	—	0.86±0.03	0.91±0.04	—	—	—	1.01±0.15	—	—	0.48±0.3	—	1.32±0.25	0.48±0.31	0.89±0.02	0.16±0.13	—	—	—	—	—	—	—	1.99±0.57	0.93±0.17	—	—	0.2±0.08	—	—	—	—	—	—	0.74±0.03
(Z,E)-α-farnesene	sesquiterpene hydrocarbon	28.6383	204	C15H24	1497	1480(P9),1493(P10)*,1491(P13)	MS,RI	26560-14-5	\	—	0.27±0.02	—	—	—	1.04±0.03	1.07±0.07	—	—	—	—	0.43±0.1	—	0.1±0.02	—	—	0.52±0.06	—	—	—	—	0.18±0.1	—	—	1.64±0.11	—	0.09±0.01	—	—	—	2.82±0.46	1.52±0.14	—	—	0.19±0.03	0.98±0.1	—	—	0.2±0.04	—
α-selinene	sesquiterpene hydrocarbon	28.7402	204	C15H24	1504	1488(P1)*,1487(P10)*	MS,RI	473-13-2	\	—	—	—	—	—	—	—	0.86±0.05	0.42±0.45	—	—	—	—	—	—	—	—	—	—	—	—	—	—	—	—	—	—	—	—	—	—	—	—	—	—	—	—	—	—	—
Bicyclogermacrene	sesquiterpene hydrocarbon	28.7557	204	C15H24	1505	1498(P3)*,1499(P8)*	MS,RI	67650-90-2	91	4.22±0.22	13.94±0.56	1.8±0.43	2.24±0.05	9.68±0.24	—	93.47±6.51	—	—	16.2±0.82	11.23±0.59	49.41±1.9	5.05±0.21	—	7.4±0.37	17.73±0.65	92.88±1.04	9.05±0.81	3.77±0.05	1.74±0.18	4.12±0.08	21.63±4.41	0.44±0.08	74.75±2.92	7.26±0.31	52.14±2.78	—	0.82±0.11	5.7±1.05	1.87±0.28	1.73±0.36	62.82±0.13	0.75±0.1	32.94±1.87	3.09±0.34	4.15±0.27	1.47±0.09	0.82±0.24	64.28±3.75	2.21±0.13
(E,E)-α-farnesene	sesquiterpene hydrocarbon	28.8289	204	C15H24	1511	1511(P6)*,1508(P3)*,1506(P1)*	MS,RI,STD	502-61-4	95	2.27±0.2	16.45±0.31	4.83±0.75	—	1.06±0.03	53.82±2.55	41.12±4.01	3.11±0.07	14.67±0.3	0.6±0.02	11.7±0.77	16.59±0.67	13.06±0.71	6.77±0.84	4.03±0.23	15.41±0.69	36.71±0.45	27.97±1.87	10.56±0.13	6.34±0.58	9.37±0.32	22.25±4.78	0.48±0.02	15.99±0.56	60.4±2.67	3.48±0.3	5.22±0.34	—	37.46±6.79	3.27±0.21	42.06±0.7	64.42±1.21	0.31±0.14	4.71±0.34	4.98±0.49	14.05±0.5	0.65±0.04	0.27±0.14	11.01±0.84	5.08±0.17
8-isopropenyl-1,5-dimethyl-cyclodeca-1,5-diene	sesquiterpene hydrocarbon	28.8849	204	C15H24	1515	1512(P1)*	MS,RI	100019-36-7	95	—	0.76±0.03	4.67±0.56	1.22±0.05	1.36±0.07	—	—	2.69±0.05	6.21±0.13	1.66±0.14	1.1±0.06	1.76±0.02	8.96±0.39	—	—	4.87±0.15	1.03±0.12	11.38±0.81	5.43±0.06	12.58±0.86	6.07±0.16	—	0.56±0.58	4.88±0.17	—	0.53±0.25	—	1.96±0.12	15.47±2.03	9.81±0.58	12.64±0.4	—	3.45±0.09	1.9±0.13	—	6.06±0.12	4.3±0.18	3.35±0.23	0.21±0.03	5.5±0.11
γ-cadinene	sesquiterpene hydrocarbon	28.9887	204	C15H24	1524	1517(P6)	MS,RI	39029-41-9	95	—	0.11±0.02	—	—	0.06±0	—	0.83±0.1	0.2±0.02	—	0.1±0.01	—	0.42±0.03	—	—	—	0.15±0.02	0.59±0.08	—	—	—	—	—	—	—	—	0.25±0.03	—	—	—	—	—	0.37±0.02	—	0.22±0.02	—	—	—	—	0.21±0.02	—
δ-cadinene	sesquiterpene hydrocarbon	29.0959	204	C15H24	1532	1526(P6)*,1509(P1)*,1520(P9)	MS,RI,STD	483-76-1	99	0.19±0.01	2.69±0.05	0.92±0.25	0.11±0.01	1.34±0.02	4.32±0.19	8.81±0.52	0.29±0.01	0.83±0.02	2.92±0.17	2.49±0.18	5.44±0.24	2.55±0.18	2.19±0.23	0.98±0.05	1.83±0.08	8.64±0.06	1.41±0.08	0.9±0.03	5.69±0.45	1.11±0.05	4.93±0.82	0.14±0.01	10.55±0.49	1.91±0.1	7.9±0.43	1.5±0.09	0.4±0.02	2.38±0.37	6.44±0.22	3.09±0.49	3.76±0.04	0.57±0.02	3.45±0.22	1.08±0.12	0.61±0.03	0.43±0.01	0.43±0.04	3.33±0.29	0.2±0.01
germacrene B	sesquiterpene hydrocarbon	29.5925	204	C15H24	1570	1558(P12),1566(P9)	MS,RI	15423-57-1	\	—	3.79±0.21	—	—	2.2±0.06	—	—	—	—	—	—	7.96±0.45	—	—	—	5.14±0.24	0.35±0.04	—	—	11.33±0.88	—	—	—	28.59±1.31	0.1±0.02	—	—	—	—	0.11±0.01	—	—	—	11.98±0.72	—	—	—	—	—	—
caryophyllene oxide	sesquiterpene oxide	29.9494	220	C15H24O	1598	1584(P6)*,1589(P3)*	MS,RI,STD	1139-30-6	98	—	—	—	—	—	—	0.44±0.04	1.47±0.01	4.39±0.08	1.9±0.05	—	—	—	1.17±0.14	0.73±0.03	0.14±0.01	—	—	—	—	—	—	—	—	—	0.32±0.05	0.67±0.13	—	—	—	—	—	—	—	0.04±0	—	—	—	—	—
β-sinensal	sesquiterpene aldehyde	31.2355	218	C15H22O	1706	1702(P3)*	MS,RI,STD	4955-32-2	\	—	0.57±0.11	0.35±0.22	—	0.15±0	0.74±0.1	0.37±0.04	—	—	1.7±0.24	0.26±0.03	0.83±0.13	0.32±0.06	0.35±0.07	0.24±0.01	0.17±0.03	—	—	—	0.94±0.2	—	0.57±0.12	—	2.7±0.25	0.2±0.02	1.35±0.18	0.42±0.08	0.24±0.05	—	2.63±0.09	—	—	0.13±0.02	0.33±0.05	—	—	—	0.12±0.01	—	—
α-sinensal	sesquiterpene aldehyde	31.8588	218	C15H22O	1762	1754(P3)*,1765(P1)*	MS,RI,STD	17909-77-2	\	0.06±0.01	0.15±0.04	—	—	—	0.59±0.11	0.49±0.07	0.37±0.04	0.93±0.06	0.15±0.06	0.21±0.04	0.26±0.07	—	—	0.09±0	—	0.91±0.1	—	—	0.17±0.03	—	0.37±0.16	—	0.29±0.03	0.32±0.04	0.46±0.08	0.11±0.02	—	—	0.29±0.01	—	—	—	0.08±0.01	0.12±0.02	—	—	—	0.65±0.07	—
ethyl hexadecanoate	ester	34.2593	284	C18H36O2	1995	1993(P16)*	MS,RI,STD	628-97-7	99	0.56±0.07	0.28±0.02	0.66±0.05	0.13±0.01	0.19±0.04	—	1.31±0.23	0.69±0.15	0.74±0.12	0.13±0.05	0.37±0.02	0.75±0.24	1.84±0.21	0.18±0.05	0.57±0.1	0.28±0.08	0.19±0.04	0.91±0.17	0.59±0.32	—	1.6±0.5	—	—	2.36±0.42	—	0.88±0.22	0.25±0.09	0.29±0.06	—	0.24±0.05	1.16±0.32	0.96±0.03	0.44±0.06	1.73±0.1	0.13±0.03	1.02±0.16	0.45±0.08	0.98±0.05	1.06±0.21	1.33±0.24
Reference used: P1. Azam, M., Jiang, Q., Zhang, B., Xu, C., and Chen, K. (2013). Citrus leaf volatiles as affected by develapmental stage and genetic type. Int. J. Mol. Sci. 14, 17744–17766. doi: 10.3390/ijms140917744 P2. Papotti, G., Bertelli, D., Plessi, M. (2012). Use of HS-SPME-GC-MS for the classification of Italian lemon, orange and citrus spp. honeys. Int. J. Food Sci. Technol. 47, 2352–23…
[truncated: 2 more columns]
